# Supplementary material for: Molecular immunologic correlates of spontaneous latency in a rabbit model of pulmonary tuberculosis
Source: Cell Commun Signal. 2013 Feb 28;11:16. doi: 10.1186/1478-811X-11-16 (PMC3598925; doi:10.1186/1478-811X-11-16)
Supplement: Additional file 1: Table S1 — Gene ontology of significantly differentially expressed rabbit genes by CDC1551 infection. The top immune cell functions perturbed in the rabbit lungs by the SDEG at 2, 4, 8 and 12 weeks post-infection. Genes were selected based on significance (FDR = 5%) and used for gene ontology analysis in IPA software. The cellular functions were ranked in a descending order (top to bottom) based on the total number of perturbed genes at 2 weeks post-infection. [file 1478-811X-11-16-S1.xls]

## Sheet: Sheet1
Supplementary Table 1. Gene Ontology of SDEG
	Total Number of Molecules
Functional Category	2w	4w	8w	12w
Cell Death and Survival	2012	1417	1307	1910
Cellular Growth and Proliferation	1960	1345	1290	1882
Cellular Assembly and Organization	1057	717	706	1005
Cellular Function and Maintenance	1442	1038	982	1355
Cell Morphology	1296	831	856	1140
Gene Expression	1273	835	785	1214
Cellular Development	1724	1253	1149	1718
Cellular Movement	1141	850	805	1096
Molecular Transport	1051	741	670	992
Cell Signaling	262	207	264	267
Lipid Metabolism	682	514	417	712
Small Molecule Biochemistry	812	718	453	849
Cell-To-Cell Signaling and Interaction	170	682	389	132
