# Supplementary material for: Molecular immunologic correlates of spontaneous latency in a rabbit model of pulmonary tuberculosis
Source: Cell Commun Signal. 2013 Feb 28;11:16. doi: 10.1186/1478-811X-11-16 (PMC3598925; doi:10.1186/1478-811X-11-16)
Supplement: Additional file 2: Table S2 — Canonical pathways affected by the SDEG in the CDC1551-infected rabbit lungs. The top canonical pathways perturbed in the rabbit lungs by the SDEG at 2, 4, 8 and 12 weeks post-infection. Genes were selected based on significance (FDR = 5%) and used for canonical pathway analysis in IPA software. The pathways were ranked in a descending order (top to bottom) based on the p-value (-log scale) at 2 weeks post-infection. [file 1478-811X-11-16-S2.xls]

## Sheet: Sheet1
Supplementary Table 2. Canonical pathways affected by SDEG
	-log(p-value)
Pathways	2w	4w	8w	12w
ILK Signaling	9.53	7.38	8.45	9.38
Leukocyte Extravasation Signaling	7.38	8.55	7.26	6.2
Production of Nitric Oxide and Reactive Oxygen Species in Macrophages	6.91	2.96	3.09	5.81
IL-6 Signaling	5.1	3.27	1.76	5.59
IL-8 Signaling	4.73	5.75	5.33	4.36
mTOR Signaling	4.28	3.94	3.82	5.3
T Cell Receptor Signaling	4.23	1.3	1.49	3.89
CXCR4 Signaling	3.74	3.74	2.94	3.76
IL-1 Signaling	2.97	1.64	2.09	1.85
Fcγ Receptor-mediated Phagocytosis in Macrophages and Monocytes	2.83	4.34	2.89	3.09
CCR3 Signaling in Eosinophils	2.73	2.51	2.05	2.3
PI3K Signaling in B Lymphocytes	2.36	1.52	2.02	3.52
