# Supplementary material for: Molecular immunologic correlates of spontaneous latency in a rabbit model of pulmonary tuberculosis
Source: Cell Commun Signal. 2013 Feb 28;11:16. doi: 10.1186/1478-811X-11-16 (PMC3598925; doi:10.1186/1478-811X-11-16)
Supplement: Additional file 3: Table S3 — Cellular functions affected by SDEGs in the CDC1551-infected rabbit lungs. The top cellular functions affected by the SDEG in the rabbit lungs at 2, 4, 8 and 12 weeks post-infection. The functions were predicted by the z-value calculations based on the effect of downstream transcriptional regulators (TR) in IPA software. A positive z-score indicates activation and negative z-score means inhibition of a respective cellular function. Only z-values greater than +2 or less than -2 were considered significant. Also shown is total number of SDEG and the p-value that shows the cellular function affected significantly only by CDC1551 infection and not a random effect. The cellular functions were ranked in an ascending fashion (top to bottom) based on the z-score at each time point. [file 1478-811X-11-16-S3.xls]

## Sheet: Sheet0
Supplementary Table 3. Cellular functions effects by SDEG based on z-score
2 weeks
Category	Functions Annotation	p-Value	z-score	# Molecules
Organismal Survival	organismal death	7.25e-25	-3.465	953
Cell Death and Survival	cell survival	2.2e-20	2.017	744
Cardiovascular System Development and Function	vasculogenesis	1.89e-19	2.031	422
Cellular Movement	cell movement	3.14e-15	2.043	1060
Gene Expression	transcription of RNA	1.09e-17	2.057	1040
Cellular Assembly and Organization	organization of cytoplasm	9.94e-25	2.065	768
Tissue Development	cardiogenesis	5e-15	2.073	218
Gene Expression	transcription	1.5e-18	2.1	1063
Cellular Function and Maintenance	organization of cytoskeleton	2.28e-19	2.148	679
Cell Morphology	cell flattening	1.88e-05	2.175	24
Cellular Movement	migration of cells	3.47e-13	2.177	944
Cardiovascular System Development and Function	angiogenesis	1.26e-15	2.177	385
Gene Expression	transactivation	1.44e-12	2.23	347
Cellular Development	branching of cells	1.92e-05	2.254	72
Cellular Movement	homing of cells	1.3e-05	2.287	284
Cellular Development	differentiation of blood cells	2.71e-08	2.295	415
Gene Expression	transcription of DNA	5.54e-14	2.46	806
Tissue Morphology	remodeling of blood vessel	5e-06	2.484	42
Cellular Development	differentiation of cells	6.57e-18	2.604	1074
Cellular Development	differentiation of endothelial cells	5.98e-06	2.656	64
Gene Expression	expression of DNA	1.81e-13	2.691	814
Molecular Transport	transport of molecule	5.95e-13	2.74	729
Cellular Growth and Proliferation	proliferation of fibroblast cell lines	1.58e-07	2.897	218
Organismal Survival	survival of organism	7.04e-11	3.07	360
Tissue Morphology	quantity of cells	2.17e-14	3.082	932
Cellular Function and Maintenance	cellular homeostasis	3.07e-10	3.651	755
Gene Expression	repression of RNA	1.36e-05	3.787	107
Cell Morphology	cell spreading	2e-08	3.916	148
4 weeks
Category	Functions Annotation	p-Value	z-score	# Molecules
Organismal Survival	organismal death	2.23e-17	-2.802	644
Inflammatory Response	transmigration of monocytes	3.81e-06	-2.35	22
Molecular Transport	transport of cation	2.69e-06	-2.128	153
Cellular Movement	migration of cells	5.49e-23	2.002	708
Organismal Development	lymphangiogenesis	2.91e-06	2.016	23
Cellular Function and Maintenance	cellular homeostasis	8.17e-14	2.046	546
Cell-To-Cell Signaling and Interaction	recruitment of cells	3.27e-07	2.145	132
Inflammatory Response	inflammatory response	2.53e-07	2.169	276
Cell Morphology	cell spreading	4.79e-09	2.171	111
Organismal Survival	survival of organism	1.31e-12	2.491	265
Cellular Development	differentiation of blood cells	6.58e-08	2.734	290
Tissue Morphology	quantity of cells	2.49e-14	2.781	650
Cellular Function and Maintenance	homeostasis of leukocytes	8.68e-06	2.784	196
Hematological System Development and Function	quantity of leukocytes	9.32e-12	3.472	364
Cellular Development	development of blood cells	1.03e-07	3.529	247
Tissue Morphology	quantity of T lymphocytes	6.74e-10	3.62	212
Tissue Morphology	quantity of mononuclear leukocytes	1.86e-10	4.284	291
Tissue Morphology	quantity of lymphocytes	1.88e-10	4.455	282
8 weeks
Category	Functions Annotation	p-Value	z-score	# Molecules
Organismal Survival	organismal death	4.6e-15	-3.96	595
Inflammatory Response	transmigration of monocytes	1.88e-07	-2.936	23
Immune Cell Trafficking	transmigration of mononuclear leukocytes	1.04e-05	-2.507	30
Lymphoid Tissue Structure and Development	lymphangiogenesis	1.4e-07	2.016	24
Tissue Morphology	quantity of cells	8.52e-13	2.055	603
Tissue Morphology	remodeling of blood vessel	7.24e-06	2.056	31
Cellular Function and Maintenance	autophagy	2.13e-06	2.169	98
Organismal Survival	survival of organism	1.2e-11	2.2	247
Cellular Development	development of blood cells	1.59e-07	2.31	232
Tissue Morphology	quantity of mononuclear leukocytes	1.28e-11	2.496	280
Lymphoid Tissue Structure and Development	quantity of lymphatic system cells	1.79e-06	2.505	102
Cell Morphology	formation of lamellipodia	3.97e-08	2.551	59
Hematological System Development and Function	quantity of lymphocytes	2.84e-11	2.671	270
12 weeks
Category	Functions Annotation	p-Value	z-score	# Molecules
Cellular Development	differentiation of cells	5.47e-17	2.011	1023
Organismal Development	development of blood vessel	2.76e-17	2.046	444
Cellular Growth and Proliferation	proliferation of fibroblasts	2.12e-06	2.179	158
Molecular Transport	transport of molecule	2.12e-12	2.192	695
Cellular Development	differentiation of leukocytes	3.89e-05	2.239	321
Organismal Development	vasculogenesis	4.43e-16	2.291	394
Organismal Survival	survival of organism	2.61e-08	2.403	333
Gene Expression	transcription of DNA	7.88e-13	2.48	765
Cell Morphology	cell spreading	1.52e-08	2.511	143
Cellular Development	development of blood cells	2.64e-07	2.553	333
Gene Expression	expression of DNA	9.64e-13	2.589	775
Cellular Function and Maintenance	cellular homeostasis	2.83e-08	3.198	708
Cellular Development	differentiation of blood cells	5.15e-08	3.571	396
Tissue Morphology	quantity of cells	9.31e-12	3.588	875
Organismal Development	lymphangiogenesis	4.19e-05	3.907	26
