# Supplementary material for: Molecular immunologic correlates of spontaneous latency in a rabbit model of pulmonary tuberculosis
Source: Cell Commun Signal. 2013 Feb 28;11:16. doi: 10.1186/1478-811X-11-16 (PMC3598925; doi:10.1186/1478-811X-11-16)
Supplement: Additional file 4: Table S4 — Significantly differentially expressed transcriptional regulators and their impact on the cell function in the CDC1551-infected rabbit lungs. List of top TR among the SDEG in the rabbit lungs at 2, 4, 8 and 12 weeks post-infection and their effect on cellular function. The functions were predicted by the z-value calculations based on the expression pattern of the downstream TR in IPA software. A positive z-score indicates activation and negative z-score means inhibition of a respective cellular function. Only z-values greater than +2 or less than -2 were considered significant. Also shown is total number of SDEG regulated by a TR and the p-value that shows the cellular function affected significantly only by CDC1551 infection and not a random effect. The cellular functions were ranked in an ascending fashion (top to bottom) based on the z-score at each time point. [file 1478-811X-11-16-S4.xls]

## Sheet: Sheet1
Regulator	Molecule Type	z-score	Fold Change	p-value	Number of RegulatedMolecules	Target molecules in dataset
2 weeks
SPDEF	transcription regulator	-4.575	1.626	5.55e-05	44	APC,BIRC3,CD34,CDH11,CDH2,CDKN1A,CLDN7,COL13A1,COL16A1,COL1A1 (includes EG:1277),COL4A1,COL4A2,COL4A5,COL5A2,COL6A2,COL6A3,CTGF,CYFIP1,DKK3,EGFR,FGFR1 (includes EG:14182),HIF1A,IL8,ITGA5,ITGA6,LAMB2,LASP1,LEF1,PLAU,PLAUR,PTPRF,SCGB1A1,SDC2,SERPINB5,SERPINE1,SMAD2,SMAD4,SNAI2,SQSTM1,TGFB1,TNC (includes EG:116640),UCP3,VIM,ZEB1
SLC29A1	transporter	-2.331	1.965	0.0408	12	AQP3,BAX,CCNG1,CDKN1A,FAS,GADD45A,ITGA5,ITGB1,RRM2B,SESN1,TP53I3,TP53INP1
CCL21	cytokine	-2.177	3.153	0.0363	9	CCL2,CSF2,CXCL10,CXCL9,IFNG (includes EG:15978),IL5,IL8,P2RX4 (includes EG:18438),TGFB1
PRKG1	kinase	-2.164	-2.796	0.00241	16	CDKN1A,CDKN1B,COL1A1 (includes EG:1277),COL3A1,CTGF,CTNNB1,FN1 (includes EG:100005469),FOS,GUCY1A3,GUCY1B3,MPO,PPARG,SERPINE1,TGFB1,THBS1,VCAM1
FBN1	other	-2.087	2.124	0.000804	15	COL1A2,COL3A1,COL4A2,COL6A3,CTGF,CYR61,FBN1,INHBA,LTBP1,MMP1 (includes EG:300339),MMP2,MMP3,MMP9,SERPINE1,TIMP3
PPARGC1A	transcription regulator	-2.077	1.539	0.00567	76	ACACB,ACADL,ACADM,ACAT1,ACOX1,ADIPOQ,ATP5O,BAX,CALM1 (includes others),CAT,CD36,CD68,CDKN1A,CKMT2,COX4I1,COX5B (includes EG:100002384),CPT1A,CS,CYCS,CYP1A1 (includes EG:13076),CYP1A2,CYP2D6,CYP7A1,CYP8B1,DGAT1,DLAT,ERBB2,FABP3,FABP4,FBXO32,GABPA,GK,HMGCL,HNF4A,IDH3A,IL1RN,IL6,LIPA,LIPC,LPIN1,LPL,MAL,MAOB,MB,MDH2 (includes EG:17448),ME1,MFN2,MYH1,NDUFB5,NDUFS1,NDUFV2,NR1H3,OLR1,OXCT1,PDK4,PPARA,PP…
XBP1	transcription regulator	-2.04	-1.791	3.28e-10	120	AFP,AICDA,ALG12,ALG2,APOA1,APP,ARCN1,ATF6,BECN1,BET1 (includes EG:10282),BET1L,BFAR,BLZF1,CASD1,CAT,CCL13,COG6,COL2A1,COPB1,COPB2,COPG1,CREB3,CREB3L1,CRK,CYP1A2,CYP2E1,DAD1 (includes EG:13135),DDIT3,DDOST,DERL1,DNAJB11,DNAJB2,DNAJB9,DNAJC10,DNAJC3,EDEM1,EDEM2,EIF2AK3,ERO1LB,ERP29,ERP44,ETS1,FAS,FKBP10,FKBP11,FKBP14,GCC1,GGCX,GOLGA3,GOLGA4,GOLGB1,GOLPH3,GOLPH3L,GOPC,GOSR2,HERPUD1,HLA-DRA,HM13,HMOX…
CACNA1C	ion channel	-2	2.511	0.0112	5	ANXA2,CACNA1C,ENO1,PTGS2,S100A10
SEL1L	other	2	-2.835	0.0208	6	DDIT3,HERPUD1,HSPA5,PTEN,TIMP1,XBP1 (includes EG:140614)
CTGF	growth factor	2.005	1.364	0.00258	45	ADAMTS1,BCL2A1,BCL2L1,BCL2L11,BIRC2,CFLAR,COL1A1 (includes EG:1277),COL4A2,COL8A1,CTNNB1,DAD1 (includes EG:13135),DCN,FLNB,FN1 (includes EG:100005469),HAPLN1,HES1 (includes EG:15205),HSD17B7,IGF1,ILK,ITGA1,LHCGR,LIMS1,LOX,MBNL2,MMP1 (includes EG:300339),MMP14,MMP2,MMP3,MMP9,MYC,P4HA1,PDE7A,PDGFB,PI4K2B,PTGFR,PTH1R,RAB18,SDPR,SERPINE1,SOX4,TGFB1,TIMP1,TIMP3,VEGFA,WNK1
ACOX1	enzyme	2.012	1.371	0.000121	80	ABCD3,ACAA1,ACADL,ACADM,ACER2,ACOX1,ADAMTS1,AIG1,ANXA2,BAAT,CAT,CD36,CD63,CDKN1A,CES3,COL4A2,CSTB,CTBS,CTSE,CTSL2,CYP1A2,CYP2C18,CYP2D6,CYP7B1,DDIT3,DPP4,EGFR,EHHADH,ETS2,FABP4,FAH,FAM214A,GADD45A,GNMT,GOT1,GSTP1,HAL,HDAC1,HPD,HSD11B1,HSPA5,IGF1,IL1RAP,IMPACT,ITLN1,KLF6,KRT23,LCN2,LGALS3,LPCAT3,LPL,MFGE8,MYH1,NR1H3,OAT,OTC,PAH,PALMD,PDK4,PHLDA1,PIPOX,PLIN2,QPCT,RGN,RGS2 (includes EG:19735),RPL12,…
HIF1A	transcription regulator	2.024	2.432	0.000953	146	ABCB1,ABCF2,ACO1,ACTA2,ADAMTS1,ADM,AFP,AKAP12,ALDOA,ANGPTL4,AQP4,ATP5J,BCL2L1,BGN,BHLHE40,BID,BIRC2,BMP2,BNIP3,BNIP3L,BRCA1,C9orf9,CA9,CAV1,CCL13,CDH1,CDH2,CDKN1A,CDKN1B,CDKN2A,CORO1A,CTSD,CXCR4,CYB5A,CYR61,DLL4,EDN1,EGFR,EGLN1,EGLN3,ENG,ENO1,ENO2,EPAS1,EPO,EPOR,ERBB2,EREG,ERO1L,ETS1,FAM13A,FAM162A,FAM53C,FHL1 (includes EG:14199),FHL2,FN1 (includes EG:100005469),FOS,GBE1,GHR,GLYR1,GPI,HDAC3,HIF1A…
ERBB3	kinase	2.075	-2.061	0.0211	43	ACTA1,ACTA2,ADAM19,ADAM9,BAX,BGN,CCNG2,CD47,CDKN1A,CDKN1B,COL1A1 (includes EG:1277),CTSK,DUSP1,EGFR,EGR1,ERBB2,ERBB3,F3,FBLN2,FBN1,GHR,HBEGF,HMGA2,HMOX1,IGF1R,IGFBP5,LAMA4,MATN2,MMP3,MXI1,PIM2,PLK1,PRL,PTEN,PTGS2,SLK,THBS1,TIMP3,TLN1,TNC (includes EG:116640),TNNT3,USP14,VEGFA
SIRT1	transcription regulator	2.119	1.784	0.0201	50	ABCA1,ABCB1,ACADM,ADAMTS5,ADIPOQ,AFP,AGPAT6,BAX,BCL2L1,BCL2L11,BDNF,BIRC3,BNIP3,CAT,CCL13,CCNG2,CDKN1A,CDKN2A,CFLAR,CPT1A,CREB1,DKK1,EDEM1,ERO1L,FOXO3,H2AFZ,HCRTR2,HGF,HMOX1,ID1,IL6,KCNA1,MAPT,MMP1 (includes EG:300339),MMP2,MMP3,MMP9,MYC,MYOG,PARP1,PHKB,PML,PPARGC1A,ROCK1,SCNN1A,SEC61A1,STAT3,TFPI,TNF,TP53 (includes EG:22059)
ITGB1	transmembrane receptor	2.125	3.423	0.00395	41	ACTA1,CCL2,CDKN1A,CDKN1B,CDKN2A,COL1A1 (includes EG:1277),COL1A2,CSN2,DAG1,ERBB2,FLNA,FOS,IFNG (includes EG:15978),IGHM,IHH,IL1RN,IL6,IL8,ITGA5,ITGAV,ITGB3,ITGB4,JUN,LAMB1,LIMS1,MMP1 (includes EG:300339),MMP2,MMP9,MPO,MYC,NOS2,PLAU,PTGER4,PTK2,SERPINE1,TCF4,TGFB1,THBS1,TNF,TP53 (includes EG:22059),VEGFA
ANGPT2	growth factor	2.132	-1.925	1.52e-05	68	ACTA1,ADAM12,AGTR1,BCL2L11,BCR,CASP3,CAT,CCL13,CCT7,CD68,CDKN1A,COL1A1 (includes EG:1277),COL1A2,COL3A1,COMT,CRYAA,CRYAB,CRYGC,DDIT3,EDN1,EEF1B2,EPHX2,ETS1,FEN1,FKBP4,FN1 (includes EG:100005469),GSTT1,HIF1A,HSP90AA1,HSPA2,HSPA4,HSPA5,HSPD1,IL6,KLF5,LIG4,MAP2K1,MAP4K5,MAPK10,MAPK12,MFGE8,MGST1,MMP1 (includes EG:300339),MMP2,MMP9,MYH7,NCF1,NOX4,NPPA,OLR1,PDGFRB,PDIA3,PDIA5,PDIA6,PLAU,POLA1,POSTN,PT…
ADIPOQ	other	2.16	3.076	0.00574	64	ACACB,ACOX1,ACSL5,ACSM5,ACTA1,ADIPOQ,ADIPOR2,ARG1,BMP2,CASP6,CCL2,CCL20,CD36,CDKN2A,COL3A1,CTGF,CXCL10,CXCL9,CYBB,DGAT1,DUSP1,EGR1,FABP3,FABP4,FN1 (includes EG:100005469),FOS,GK,GPD1,HBEGF,HMOX1,IL4R,IL6,IL8,IRF7,LDLR,LPL,MMP1 (includes EG:300339),MMP3,MSR1 (includes EG:20288),MX1,NCF1,NOS2,NOX4,PCNA,PDHB,PFKFB1,PPARA,PPARG,PPARGC1A,PRDX3,PTEN,PTGS2,SCD,SLC27A2,SLC2A4,SOAT1,SYP,TGFB1,TIMP1,TNF,TP…
SMARCB1	transcription regulator	2.165	-2.165	0.0203	78	A2M,ACAT1,ACTR2,ATP1B1,BAG3,BCL2L11,BICD1,BNIP3,BTG1,CD44,CDC6 (includes EG:23834),CDH1,CDK1,CDKN1A,CDKN2A,COL1A1 (includes EG:1277),COL5A2,CRP,CTTN,CXCR4,CYP2C18,CYP2D6,CYP2E1,CYP39A1,CYP8B1,DACH1,DOCK4,DSC2,DSG2,EIF2AK2,EIF4E,ERBB2,ETS2,F10,F11R,FABP4,FAS,GJB1,GSN,HBEGF,HES1 (includes EG:15205),JUP,KIF11,KIF23,LBP,MCM10 (includes EG:307126),MCM3,MCM4,MMP1 (includes EG:300339),MX1,MYBL2,NKX3-2,P…
TFAP2A	transcription regulator	2.176	3.353	0.0012	49	ABCA1,ANXA1,BIRC3,CCNDBP1,CDH1,CDKN1A,CGA,CHRNA3,COL7A1,DCBLD2,EFEMP1,EGFR,ERBB2,EREG,FGFR4,G3BP2,GEM,GLO1 (includes EG:109801),GNRH1,GPR37,HIPK3,KLF4,KLHDC3,KRT14,LHCGR,LIPA,MMP2,NPY,PAG1,PITX2,PLA2G16,PLAU,PLAUR,PLDN,POR,PPARG,PPP2R2A,PRDX1,PTGER4,RBL2 (includes EG:100331892),RPLP0,SESN1,SMPD1,STX7,TPM1 (includes EG:396366),TPM3,UTS2,VEGFA,XRN1
LDLR	transporter	2.176	-1.519	0.00359	45	ABCA1,ALCAM,APOB,APOBEC1,ATP7A,BGN,BMP2,CCL13,CD36,CD40LG,CD68,CYP7A1,CYP7B1,EGR1,F3,G6PD,GJA4,GJA5,HMGCR,IFNG (includes EG:15978),IL12B,IL1A,IL6,LCN2,LDLR,LPL,LRP1 (includes EG:16971),MMP14,MMP2,MMP9,MSR1 (includes EG:20288),NR1H2,NR1H3,PPARA,PSMA7,PSMB7,PSMB9,PSMC6,RUNX2,SP7,SPP1 (includes EG:100359743),TNF,VCAM1,VLDLR,WNT3A
PTPN11	phosphatase	2.198	1.704	0.00668	32	ACSL4,BCL2L1,CCNG1,CD14,CD68,CDKN1A,CSF3R,CSN2,CYBB,EGR1,FOS,GAB1,GATA2,IGF1,IL6,IL8,JUN,KDR,MPO,NF1 (includes EG:18015),PDGFRB,PIM1 (includes EG:18712),PLAUR,PTPN11,RPRM,SFTPB,SFTPC,TAC1,TNF,TP53 (includes EG:22059),TP53I11,ZMAT3
EDNRB	G-protein coupled receptor	2.211	2.787	0.0546	6	FLT4,HIF1A,TPM1 (includes EG:396366),TYR,VEGFA,VEGFC
CYB5R4	enzyme	2.219	-2.116	0.0445	5	ATF3,ATF6,DDIT3,HSPA5,XBP1 (includes EG:140614)
VIM	other	2.224	1.418	0.0208	6	AXL,CDH1,ITGB1,ITGB4,PLAU,RAB25
MEF2D	transcription regulator	2.271	1.958	0.00492	16	ACTA1,CKM,COL1A2,COL3A1,CTGF,FOS,JUN,MEF2A,MYH7,MYOCD,NPPA,NR4A1,PPARA,PPARGC1A,SLC2A4,TNNI1
EP400	other	2.503	3.446	0.0357	21	CCNF,CDC20 (includes EG:107995),CDC25A,CDC6 (includes EG:23834),CDKN1A,CDKN2A,FBXO5,FOXM1,GLB1,H2AFZ,INCENP,MAPK12,MCM3,MCM4,MYBL2,NCAPG2,PCNA,PLK1,RBL1,SUV39H2,TP53 (includes EG:22059)
MEF2C	transcription regulator	2.529	2.922	0.000132	40	ACTA1,ACTC1,CACNA1C,CKB,CKM,COL1A1 (includes EG:1277),COL1A2,COL2A1,COL3A1,DES,FRZB,GNRH1,JUN,KCNA5,MEF2A,MEF2C,MEF2D,MYH1,MYH7,MYOG,MYOM2 (includes EG:17930),MYOT,MYOZ2,NPPA,PLAGL1,PLN,POSTN,PPARA,PPARGC1A,PTH1R,RUNX2,S100A4,SCN5A,SFRP2,SLC2A4,SP7,THEM5,TNNI1,TNNT2,VIM
CD44	enzyme	2.554	1.186	7.58e-05	65	ABCB1,ANXA11,ARHGEF12,BCL2L1,BGN,BIRC2,BIRC3,CD44,CD69,CDH1,CDH5,CDKN1A,CDKN1B,COL1A1 (includes EG:1277),CSF2,CTSK,CYB5R3,DDIT3,ECM1 (includes EG:100332249),EP300,EPN2,ERBB2,FAS,FKBP4,FN1 (includes EG:100005469),GADD45A,HSP90AB1,IFNG (includes EG:15978),IL1A,IL6,IRAK3,ITGA5,JUN,KDM1A,KDM1B,KREMEN1,LIMS2,LTBP1,LTBP2,MCL1,MGEA5,MMP14,MMP2,MMP9,MYBBP1A,MYO1B,NPNT,PDCD4,PLAU,PPAP2B,PRKRIP1,PTHLH,PTP4…
HLF	transcription regulator	2.646	3.63	0.00196	9	AQP2,AQP4,AVPR2,F9,HIF1A,HLF,LMO2,PPARA,SCNN1A
COMMD1	transporter	2.688	-1.973	0.00782	14	ALDOA,ATP7A,BNIP3,DDIT4,EGLN1,EGLN3,HK2,KRT19 (includes EG:16669),LGALS2,PFKFB3,PFKP,TF,TFRC,VEGFA
ETS1	transcription regulator	2.753	1.516	0.00029	106	ABCB1,ARHGDIB,ARL4C,ARPC2,ATP2A3,B4GALT5,BAX,BMP4,BRCA1,BTRC,CASP1,CAV1,CCL13,CCL2,CCNG1,CCR8,CD14,CD27,CD79B,CDH5,CDK11A/CDK11B,CDKN1A,CDKN2A,CHUK,COL1A2,COL2A1,CSF2,CTGF,DIAPH1,EGR1,ERBB2,ETS1,ETS2,FGFR4,FN1 (includes EG:100005469),FOXP3,GZMA,GZMB,GZMK,HGF,HMOX1,HPGD,HPSE,HS2ST1,HSPA6,HSPA8,HSPB8,HSPE1,IFNG (includes EG:15978),IGF2BP3,IL12A,IL12B,IL2RB,INSIG1,ITGA2B,ITGAE,ITGB2,ITGB3,ITGB6,ITK,…
TCF4	transcription regulator	2.796	-1.712	0.0152	27	AMHR2,CDH17,CDKN1A,CDKN2A,CELA1,DKK1,DMP1,EDN1,FGF1,FN1 (includes EG:100005469),JUN,MITF,MYB,MYC,NOS2,PHEX,PITX2,PLAU,POMC,PSD3,SGK1,SSTR2,TCF7L2,TYR,USP12,VCAN,ZEB1
EDNRA	transmembrane receptor	2.828	1.886	0.00684	9	COL1A1 (includes EG:1277),COL3A1,ECE1,FOS,ITGAM,MMP2,SELL,TGFB1,TIMP1
EDN1	cytokine	2.924	4.245	5.63e-08	105	ACTA2,ADAM12,ADAM19,ADIPOQ,ANXA1,ANXA4,ANXA5,ANXA6,ATF6,AVP,BAG2,BCL2A1,CALCRL,CDC25A,CDC42,CDH1,CDH2,CDK1,CDKN1B,COL1A2,COL4A1,COL7A1,CST3,CTGF,CTNNB1,CTNND1,CYBB,EDN1,EDNRA,EDNRB,EGFR,EGR1,EIF3J,EREG,ERRFI1,EZR,FGF2,FLT4,FN1 (includes EG:100005469),FOS,FST,GRN,HAND1,HIF1A,HSPA5,HSPA8,IL6,IL8,ITGA2,ITGA5,ITGAM,ITGB1,ITGB3,JUN,MARCKSL1,MITF,MMP1 (includes EG:300339),MMP2,MMP3,MMP7,MMP9,MPRIP,MYC,…
HDAC6	transcription regulator	3.436	-3.226	0.0167	19	CDH1,COL1A1 (includes EG:1277),CYP1A1 (includes EG:13076),GDF6,HIF1A,IGF1,IL6,JUN,LTBP2,MYC,NOS2,PDGFB,PLAU,SERPINE1,TGFB1I1,TGFBI,TGFBR1,TNF,VIM
4 weeks
PPARG	ligand-dependent nuclear receptor	-2.205	4.76e-10	-1.457	148	ABCA3,ABCG2,ACAA2,ACADL,ACADM,ACOX1,ACTA2,ADRB2,ALDH9A1,APP,ARL4D,ATP5O,ATP6V1D (includes EG:299159),BECN1,BRCA1,CA2,CAT,CAV1,CCL13,CCL2,CCL5,CCPG1,CD36,CDKN1A,CIDEC,COL1A1 (includes EG:1277),COL1A2,CPT1A,CPT2,CRABP2,CREB1,CS,CSN2,CTGF,CTNNB1,CYP19A1,DGAT1,DGKA,EDN1,EDN2,EGFR,ELOVL6,ETS1,F11R,FABP3,FABP4,FABP5,FGF1,FN1 (includes EG:100005469),FOSL1,FST,GABARAPL2,GATA2,GPAM,GPD1,HES1 (includes EG:…
KRAS	enzyme	-2.009	1.16e-06	-1.47	115	ABCC4 (includes EG:10257),ACTR3,AHR,AMPH,AOX1,APLP2,ATG5 (includes EG:11793),ATP1B1,AXIN2,B2M,BGN,BMP4,BNIP3,C1orf151-NBL1/NBL1,CASP1,CASP3,CCDC80,CD44,CD74,CDH1,CDKN1A,CDKN1B,CDKN2A,CLNS1A,CLU,COL1A1 (includes EG:1277),COL3A1,COL4A1,CTNNB1,CXADR,DDIT3,EFEMP1,EFNA1,EIF2AK2,EREG,F3,FAH,FBLN2,FBN1,FLOT2,FOS,FOSL1,FSTL1,G6PD,GADD45A,GJA1,GPC3,GSN,GTF2I,GZMK,IGFBP2,IL8,IP6K2,ITGB3,ITM2A,KRAS,LAMB3,LA…
SPDEF	transcription regulator	-3.698	3.23e-06	-1.329	36	CDH11,CDKN1A,CLDN7,COL13A1,COL16A1,COL1A1 (includes EG:1277),COL4A1,COL4A2,COL4A5,COL5A2,COL6A2,COL6A3,CTGF,DKK3,EGFR,FGFR1 (includes EG:14182),FOXJ1,IL8,ITGA3,ITGA6,LEF1,PLAU,PLAUR,PTPRF,SCGB1A1,SDC2,SERPINB5,SERPINE1,SMAD4,SNAI2,SQSTM1,TGFB1,TNC (includes EG:116640),VASP,VIM,ZEB1
MYB	transcription regulator	2.394	1.51e-05	-2.326	38	ATP2B1,AURKC,BRCA1,CBX4,CCNB1,CCNE1,CDH1,COL1A2,COPA,ERBB2IP,FN1 (includes EG:100005469),GATA3,IGF1,IGF1R,IGFBP5,IL4 (includes EG:16189),IL5,IQGAP1,ITPR1,KDR,KIT,KLF4,MAT2A,MMP1 (includes EG:300339),MYB,MYC,PAX6,PCNA,POLA1,PPP3CA,PTGS2,RBL1,SLC25A3,SNAI2,SPP1 (includes EG:100359743),TFEC,TRHR,VIM
GATA2	transcription regulator	2.655	0.000217	2.2	32	ANGPT1,ANGPT2,CCL5,CDH5,CDKN1A,CDKN1B,CUL1,EDN1,EMCN,EPO,ETS1,FABP4,FOXP1,GATA3,HHEX,ICAM2,IL1RL1,IL5,KDR,KIT,LMO2,MEF2C,MMP2,MYC,NFIL3,NOS3,NPPA,PPARG,TFRC,TP53 (includes EG:22059),TUBB1,VCAM1
MMP9	peptidase	-2.423	0.000327	-1.623	25	CALCA,CCL11,CCL13,CDH1,CDKN1A,CLDN5,CTNNB1,DDIT3,EGFR,FOS,GADD45A,HPGD,IFNG (includes EG:15978),IL1A,IL4 (includes EG:16189),IL6,ITGB1,MMP2,MMP3,MMP9,MYC,NEFM,TGFB1,TIMP1,VEGFA
CCL13	cytokine	2.83	0.000444	-1.244	28	CCL11,CCL13,CCL5,CTSK,CXCL10,ETS1,FABP4,HGF,IAPP,IFNG (includes EG:15978),IGF1,IL4 (includes EG:16189),IL5,IL6,ITGB3,KDR,KLF4,LPL,MMP1 (includes EG:300339),MMP2,MMP9,PPARG,SDC4,SLC2A4,TBX3,TIE1,TLR4,VCAM1
CACNA1C	ion channel	-2	0.00131	2.095	5	ANXA2,CACNA1C,ENO1,PTGS2,S100A10
EDNRA	transmembrane receptor	2.646	0.0018	3.317	8	COL1A1 (includes EG:1277),COL3A1,ECE1,FOS,MMP2,TGFB1,TIMP1,TIMP2
ADM	other	-2.851	0.00186	-1.575	20	ACE,ADM,CALCA,CALCB,CASP8,EDN1,FGF2,FOS,IL6,MAX,NOS2,PENK,PPARG,PTGS2,RAMP1,SPP1 (includes EG:100359743),TAC1,TGFB1,TNFRSF11B,VCAM1
HEY1	transcription regulator	-2.055	0.00492	1.968	10	ACTA2,CDKN1A,KDR,MMP2,MYH11,NPPA,NR2F2,PROX1,SMTN,TP53 (includes EG:22059)
TRIM24	transcription regulator	-3.212	0.00641	1.17	38	BLNK,CA2,CXCL10,DDX58,DHX58,EMB,FAM26F,FBN1,FLRT3,GLUL,IFI44,IFIH1,IFIT3,IFNGR1,IFNGR2,IRF7,JAK2,KIAA0101,LGALS3,MYH10,NMI,NPAS3,PARP12,PRKCQ,PSMB10,PSMB8,PSMB9,RTP4,S100A11,SERPINE1,SOCS2,SPP1 (includes EG:100359743),STAT1,TAP1,TGFBI,TLR2,TRPV5,VEGFA
MEF2A	transcription regulator	2.754	0.0157	1.525	11	ACTA1,ACTC1,EDN1,FOS,MEF2A,MYOCD,NPPA,NR4A1,PPARGC1A,SLC2A4,XIRP2
ATF3	transcription regulator	-2.234	0.016	-1.648	22	ATF3,CCL5,CCNE1,CDKN1A,CGA,CTNNB1,DDIT3,HSPB1,IFNG (includes EG:15978),IL4 (includes EG:16189),IL6,ITGA1,LDLR,MMP1 (includes EG:300339),MMP2,MSH2,PENK,PLN,SERPINB5,SERPINE1,SRI,TP53 (includes EG:22059)
STAT1	transcription regulator	2.293	0.034	1.523	77	A2M,ALAS2,ANGPT2,B2M,BTG1,CASP1,CASP3,CASP8,CCL2,CCL5,CCND2,CCNE1,CDKN1A,CDKN1B,CFB,CIITA,CSF2,CSN2,CXCL10,CXCL9,CYP1A2,CYP2E1,DCSTAMP,DPP4,EGR1,EIF2AK2,FAM26F,FAS,FGF2,FGL2,FOS,FOXP3,GATA3,GBP5,GZMB,IDO1,IFNG (includes EG:15978),IGF1,IGF1R,IL12A,IL12RB2,IL15 (includes EG:16168),IL1R1,IL31RA,IL4 (includes EG:16189),IL6,IL8,IRF5,IRF7,ITGAX,JAK2,KCTD12,LY96 (includes EG:17087),MMP9,MYC,NOS2,NPPA,PC…
NCAM1	other	-2.2	0.0379	1.46	8	HSPA4,MAP2,NCAM1,NFKBIA,NFYB,SYP,THBS1,THY1
TASP1	peptidase	2.187	0.0451	1.556	6	CCNB2,CCNE1,CDKN1A,CDKN1B,CDKN2A,HOXA4
STX2	transporter	2	0.0462	1.283	4	BMP2,BMP4,MMP2,MYC
EIF4E	translation regulator	-2.211	0.0509	-1.146	43	ATR,BIRC2,BNIP3,CAPZB,CCL13,CD70,CDKN1A,CDKN2A,CRADD,CUL2,DEDD2,EGFR,EREG,FGF2,FGF5,FOSL1,HMOX1,IGFBP4,IL18 (includes EG:16173),ILF2,INSIG1,LSM5 (includes EG:23658),LSM6 (includes EG:100360750),MMP3,MYC,NFKBIA,ODC1,PCNA,PDS5B,PLAUR,POLR3D,REPS2,RHOG,SERTAD1,SPHK1,SVIL,TP53 (includes EG:22059),TUSC2,TXNL4B,UBE2A,UBE2C,UBR5,VEGFC
8 weeks
TGFB1	growth factor	2.698	5.57e-22	1.225	513	ABCE1,ABCG2,ACE,ACPP,ACSL3,ACTA1,ACTA2,ACTC1,ACTG2,ADAM10,ADAM12,ADAMTS12,ADAMTS2,ADAMTS3,ADAMTS4,ADI1 (includes EG:104923),ADK,ADORA2B,AHR,AK1,ALB,ALDH2,ALDH5A1,ANGPT1,ANXA11,ANXA2,APOB,APP,ARF4,ARG1,ARID5B,ARL4A,ARPC2,ASPM,ASS1,ASUN,ATG5 (includes EG:11793),ATP13A3,ATXN1,AVP,B2M,BAMBI,BDNF,BECN1,BGN,BHLHE40,BMF,BMI1,BMP1,BMP4,BMP6,BMP7,BNIP3L,BRIP1,BTG1,BUB1 (includes EG:100307076),BUB1B,BUD31,…
CD44	enzyme	2.108	7.38e-09	-1.287	55	ABCB1,ADRB2,ANXA11,ARHGEF12,BGN,BIRC2,CD44,CD69,CDH1,CDH5,CDKN1A,CLU,COL1A1 (includes EG:1277),CSF2,CTSK,CYB5R3,DDIT3,ECM1 (includes EG:100332249),EP300,ERBB2,FAS,FKBP4,FN1 (includes EG:100005469),GADD45A,HSP90AB1,IFNG (includes EG:15978),IL1A,IL6,IRAK3,ITGA3,KDM1B,LIMS2,LTBP1,LTBP2,MCL1,MMP14,MMP2,MMP9,NPNT,PLAU,PPAP2B,PRKRIP1,PTP4A3,SDC4,SELL,SRC,THY1,TIAM1,TPM2,TRAF6,VCAM1,VCP,VIM,WNT2,XIAP
PPARG	ligand-dependent nuclear receptor	-2.085	8.14e-09	-1.573	136	ABCA3,ABCG2,ACAA1,ACADL,ACADM,ACADS,ACOX1,ACSL5,ACTA2,ADRB2,ADRB3,APP,ARL4D,ATP5O,ATP6V1D (includes EG:299159),BECN1,CAT,CAV1,CAV2,CCL13,CCL2,CCPG1,CD36,CDKN1A,CIDEC,COL1A1 (includes EG:1277),COL1A2,CPT2,CREB1,CS,CTGF,CTNNB1,DGAT1,DGKA,EDN1,EDN2,EGFR,ELOVL6,ETS1,F11R,FABP3,FABP5,FGF1,FN1 (includes EG:100005469),FST,GABARAPL2,GATA2,GPAM,GPD1,HES1 (includes EG:15205),HGF,HK2,HMGCR,HMOX1,IFNG (inclu…
RET	kinase	-2.926	1.08e-07	-1.502	49	AKAP9,ANXA1,ANXA4,AUH (includes EG:11992),CCL13,CCL2,CCL20,CLDN5,CLU,COL1A1 (includes EG:1277),COL1A2,CSF2,DCN,DNAJA1,DNAJB2,DUSP6,EDNRB,EGR1,EIF4G3,FKBP4,GJA1,HSP90AA1,HSPA9,HSPD1,IL6,IL8,ITGA6,LOX,MAPKAPK2,MMP1 (includes EG:300339),MMP14,MMP3,MMP9,NOV,PHEX,PLAU,PLAUR,PLOD2,PRNP,PTN,PTPN13,RET,RNF11,RNF19A,RTN4 (includes EG:57142),SELL,STMN2,SYMPK,WNT11
INSR	kinase	-2.14	6.13e-07	-2.429	120	ACADL,ACADM,ACADS,ACOT13,ACSL4,ACSL5,ACTA1,ALAD,ALDH2,ARL4A,ATP5G1,ATP5G3,ATP5J,ATP5O,ATP5S,BCL2A1,CCL13,CCL2,CD36,CDC5L,CDKN1A,COL6A3,COX4I1,CPT2,CS,CSTB,CTGF,DAG1,DCTN4,DDR2 (includes EG:18214),DES,DUSP1,ECHS1,EDN1,EGR1,ETFA,ETFB,ETFDH,FEN1,FHL1 (includes EG:14199),GADD45A,GCH1,HSD17B10,HSPD1,IDH1,IFNG (includes EG:15978),IGF1,IGF1R,IL6,INSR,IQGAP1,ITGB5,KIT,LDB2,LEPR,MAP3K7 (includes EG:26409)…
ITGAV	ion channel	2.467	6.01e-06	-1.354	20	BIRC2,CD36,CDH1,CDKN1A,COL1A1 (includes EG:1277),COL1A2,FN1 (includes EG:100005469),ITGB1,ITGB3,LDLR,MMP1 (includes EG:300339),MMP2,MMP9,PCNA,PLAU,RUNX2,SERPINE1,TGFB1,TIMP1,VTN
WNT3A	other	2.749	2.05e-05	-1.581	61	ADAM10,ADAMTS4,AHR,ANGPT1,AXIN2,BDNF,BGN,BMP2,BMP4,CDX1,COL1A1 (includes EG:1277),COL2A1,CTGF,CTNNB1,CYR61,DCN,DKK2,EDN1,ERBB3,FN1 (includes EG:100005469),FNDC1,GADD45G,GSK3B,HAS2,IGFBP5,LBH,LEF1,LRRC17,MEF2C,MEIS1,MMP14,MYC,NCAM1,NDNF,NES,NOS2,NRG1 (includes EG:3084),OGN,PDGFRA,PLD1,PPARG,PTH1R,RUNX2,SERPINB1,SFRP2,SGMS1,SLC7A2,SPARC,TCF4,TCF7,TGFB2,TGFB3,THBS1,THY1,TMEM2,TNC (includes EG:116640…
PRKCA	kinase	-3.353	3.83e-05	1.526	48	ACTA1,APP,ARHGDIB,ARL4C,ARPC2,AVP,BNIP3L,CAV1,CCL2,CCNE1,CD55,CDKN1A,CIITA,CSF2,CTGF,CYBB,DIAPH1,EGR1,ERBB2,ETS1,FN1 (includes EG:100005469),HS2ST1,IGF2BP3,LPL,MMP1 (includes EG:300339),MMP3,MMP9,MRPL9,MYC,NFKBIA,NOS2,NPPA,PHYH,PLD1,PML,PRKCD,RTN4 (includes EG:57142),RUNX1,S100A8,S100A9,SDCBP,SERPINE1,SLC2A4,TGFB2,TRPC1,TTLL7,VCAM1,VEGFA
DDR1	kinase	-2.287	0.000108	-2.441	10	CCL13,CDKN1A,CDKN2A,COL1A1 (includes EG:1277),COL3A1,MMP1 (includes EG:300339),MMP14,MMP2,MMP9,VCAM1
HSP90B1	other	2.154	0.000535	-1.11	11	CANX,FANCC,IL12B,IL6,ITGA4,ITGAL,ITGB2,NOS2,TLR2,TLR4,XBP1 (includes EG:140614)
MMP9	peptidase	-2.504	0.000788	-1.925	23	CCL13,CDH1,CDKN1A,CLDN5,CTNNB1,DDIT3,EGFR,GADD45A,HPGD,IFNG (includes EG:15978),IL1A,IL6,ITGB1,MMP14,MMP2,MMP3,MMP9,MYC,NEFM,TGFB1,TIMP1,TJP1,VEGFA
EDNRA	transmembrane receptor	2.121	0.00105	2.523	8	COL1A1 (includes EG:1277),COL3A1,ECE1,MMP2,SELL,TGFB1,TIMP1,TIMP2
MYB	transcription regulator	2.589	0.00364	-2.326	13	ATP2B1,CCNB1,CCNE1,CDH1,COL1A2,COPA,ERBB2IP,FN1 (includes EG:100005469),GATA3,IGF1,IGF1R,IGFBP5,IQGAP1,KDR,KIT,KLF4,MAT2A,MMP1 (includes EG:300339),MYB,MYC,PAX6,PCNA,POLA1,PPP3CA,RBL1,SLC25A3,SNAI2,SPP1 (includes EG:100359743),TFEC,VIM
GATA2	transcription regulator	3.157	0.00416	2.126	27	ANGPT1,ANGPT2,CDH5,CDKN1A,CUL1,CYBB,EDN1,EMCN,EPO,ETS1,FOXP1,GATA3,HHEX,ICAM2,IL1RL1,KDR,KIT,LMO2,MEF2C,MMP2,MYC,NFIL3,NOS3,NPPA,PPARG,TUBB1,VCAM1
SPARC	other	2.764	0.00664	1.309	9	CDH1,COL1A1 (includes EG:1277),FN1 (includes EG:100005469),LEF1,SERPINE1,SNAI2,SPARC,TGFB1,VIM
CCL13	cytokine	2.173	0.0101	-1.355	23	ADRB3,CCL13,CD14,CTSK,ETS1,HGF,IFNG (includes EG:15978),IGF1,IL6,ITGB3,KDR,KLF4,LPL,MMP1 (includes EG:300339),MMP2,MMP9,PPARG,SDC4,SLC2A4,TBX3,TIE1,TLR4,VCAM1
HEY1	transcription regulator	-2.397	0.0111	1.994	9	ACTA2,CDKN1A,KDR,MMP2,MYH11,NPPA,NR2F2,PROX1,SMTN
HLX	transcription regulator	2.804	0.0174	1.915	9	CCNB1,CD44,EGR1,HES1 (includes EG:15205),IFNG (includes EG:15978),MYC,SEMA3G,THY1,UNC5B
MEF2A	transcription regulator	2.58	0.0264	1.522	10	ACTA1,ACTC1,EDN1,MEF2A,MYOCD,NPPA,NR4A1,PPARGC1A,SLC2A4,XIRP2
TASP1	peptidase	2.2	0.0318	1.625	6	CCNB2,CCNE1,CCNE2,CDKN1A,CDKN2A,HOXA4
STX2	transporter	2	0.0355	1.403	4	BMP2,BMP4,MMP2,MYC
12 weeks
HNF4A	transcription regulator	-2.381	3.47e-35	3.238	1012	AASS,ABCA6,ABCB11,ABCC2,ABCC3,ABCE1,ABCF3,ABHD10,ABT1,ACAA2,ACAT1,ACBD6,ACCS,ACIN1,ACN9 (includes EG:362323),ACO2 (includes EG:11429),ACOT13,ACOX1,ACOX2,ACP2,ACP6,ACSS3,ACTA2,ACTR1A,ACTR5,ACVR1,ADCK3,ADCY10,ADPRH,ADSS,AGA,AGTPBP1,AHSA1,AHSG,AIMP1,AK2,AKAP13,AKIRIN2,AKR1B1,ALDH1A1,ALDH1L1,ALDH2,ALDH5A1,ALDH8A1,ALDOB,ALKBH6,ALKBH7,AMACR,AMT,ANAPC10,ANKRA2,ANKRD49,ANXA5,ANXA9,AP3B1,AP3M1,AP4B1,APCS,…
TGFB1	growth factor	2.06	1.82e-13	2.739	691	AASS,ABCA1,ABCC2,ABCE1,ABCF1,ABCG2,ACAA2,ACE,ACPP,ACSM3,ACTA1,ACTA2,ACTC1,ACTG2,ACVR1,ADAM10,ADAM12,ADAMTS12,ADAMTS2,ADAMTS3,ADAMTS4,ADI1 (includes EG:104923),ADK,ADORA2B,AK1,ALB,ALDH18A1,ALDH2,ALDH3A2,ALDH5A1,ALOX5AP,ANGPT1,ANGPTL4,ANKLE2,ANXA11,ANXA2,APOB,APP,AQP8,ARF4,ARG1,ARID5B,ARL4A,ARNT2,ARPC2,ASPM,ASS1,ASUN,ATG5 (includes EG:11793),ATG7,ATM,AVP,AXL,B2M,B3GALT2,BAMBI,BAX,BCL2L11,BDNF,BECN1…
XBP1	transcription regulator	-3.152	1.08e-08	-1.633	112	AICDA,ALG12,ALG2,APOA1,APP,ARCN1,ATF6,BECN1,BET1 (includes EG:10282),BET1L,BLZF1,CALR,CASD1,CAT,CCL13,COG6,COL2A1,COPB1,COPB2,COPG1,CREB3,CREB3L1,CYP1A2,CYP2E1,DAD1 (includes EG:13135),DDOST,DERL1,DNAJB11,DNAJB2,DNAJB9,DNAJC10,DNAJC3,EDEM2,EIF2AK3,ERO1LB,ERP29,ERP44,ETS1,FAS,FKBP10,FKBP11,FKBP14,GCC1,GGCX,GIF,GOLGA4,GOLGB1,GOLPH3,GOLPH3L,GOPC,GORASP2,GOSR2,HERPUD1,HLA-DRA,HM13,HMOX1,HSP90B1,HSPA1…
TNF	cytokine	-2.126	2.75e-08	-1.334	659	ABCA1,ABCB11,ABCC1,ABCC2,ABCC3,ABCG2,ACADM,ACADS,ACADVL,ACE,ACOX1,ADAM8,ADAMTS4,ADAMTS5,ADAMTS8,ADCY5,ADORA2B,ADRB3,AEBP1,AGTR1,AICDA,AIMP1,AK2,AKAP12,AKR1B1,ALAD,ALB,ALCAM,ALDH1A3,ALDH2,ALOX15B,ALOX5AP,AMPD3,ANGPT1,ANGPT2,ANGPTL4,ANXA11,AOC3,APC,APCS,APOA1,APP,AQP3,AQP7,AR,ARF4,ARG1,ARHGDIB,ARRDC3,ASS1,ATF3,ATP1A1,ATP2B1,AURKC,AVP,B2M,BAX,BCKDHB,BCL10,BCL2A1,BCL2L11,BDNF,BGN,BHLHE40,BID,BIRC2,BI…
INSR	kinase	-3.253	3e-06	11.56	167	ACAA2,ACADL,ACADM,ACADS,ACADVL,ACO2 (includes EG:11429),ACOT13,ACSL4,ACSL5,ACTA1,ALAD,ALDH2,ARL4A,ATF3,ATP2A3,ATP5A1,ATP5G1,ATP5G3,ATP5J,ATP5O,ATP5S,BAG1,BCL2A1,CASP6,CCL13,CCL2,CD36,CD83,CDC5L,CDC6 (includes EG:23834),CDK1,CDKN1A,CDKN2C,CEBPZ,CKMT2,COL6A3,COX4I1,COX5B (includes EG:100002384),CPT2,CRY1,CS,CSTB,CTGF,CTSB,CTSL2,CXCR4,CYCS,DAG1,DCTN4,DES,ECHS1,EDN1,EGR1,EREG,ETFA,ETFB,ETFDH,FEN1,FLN…
EDN1	cytokine	2.714	3.59e-06	2.767	96	ACTA2,ADAM12,ANXA1,ANXA4,ANXA5,ANXA6,ATF6,AVP,BAG2,BCL2A1,CALCRL,CDC25A,CDC42,CDH1,CDH2,CDK1,CDKN1B,COL1A2,COL4A1,COL7A1,CST3,CTGF,CTNNB1,CTNND1,CYBB,CYP11A1,EDN1,EDNRA,EDNRB,EGFR,EGR1,EREG,ERRFI1,EZR,FGF2,FN1 (includes EG:100005469),FOS,FST,GJA1,HAND1,HAND2,HEY1,HIF1A,HSPA5,HSPA8,IL8,ITGA2,ITGA5,ITGAM,ITGB1,ITGB3,JUN,LEPR,MARCKSL1,MITF,MMP1 (includes EG:300339),MMP2,MMP3,MMP9,MPRIP,MYC,NCF1,NFAT…
IGF1R	transmembrane receptor	-2.156	5.6e-06	2.533	107	ABCC4 (includes EG:10257),ACADM,ACADS,ACP1 (includes EG:11431),ACTA1,ACTA2,ALDOA,ANXA3,AQP4,ATM,ATP5A1,ATP5G1,ATP5G3,ATP5J,ATP5O,ATP5S,BAX,BCL2L11,CALU,CAPG,CCL5,CD36,CD48,CD53,CD84,CD93,CDC42,CDH1,CDK1,CDKN1A,CDKN1B,CETN2,COL1A1 (includes EG:1277),COL3A1,COL4A1,COL4A2,COX4I1,COX5B (includes EG:100002384),CPT2,CSN2,CTNND1,CYCS,DES,EDN1,FLNC,FOS,GABARAP,GTF2B,HADHA,HIF1A,HSPA5,HTRA1,IFNGR2,IGF1,IG…
ANGPT2	growth factor	2.085	1.08e-05	-1.49	66	ABCC1,ACTA1,ADAM12,AGTR1,BCL2L11,BCR,CALR,CASP3,CAT,CCL13,CCL5,CCT7,CDKN1A,COL1A1 (includes EG:1277),COL1A2,COL3A1,COMT,CRYAA,CRYAB,CRYGC,EDN1,EEF1B2,EPHX2,ETS1,FEN1,FKBP4,FN1 (includes EG:100005469),GSTT1,HIF1A,HSP90AA1,HSPA2,HSPA4,HSPA5,HSPD1,KLF5,MAP2K1,MAP4K5,MFGE8,MGST1,MMP1 (includes EG:300339),MMP2,MMP9,MYH7,NCF1,NOS3,NOX1,NOX4,NPPA,OLR1,PDGFRB,PDIA3,PDIA5,PDIA6,POLA1,POSTN,PTGS2,PTHLH,RFC…
CTNNB1	transcription regulator	2.039	2.52e-05	-2.07	231	ABCB1,ABCC1,ABCD4,ACAP1,ACTA2,ACVR2A,ADSS,AIM1 (includes EG:11630),AKAP13,ALDH1A1,ALDH3A2,ANXA1,AOC3,APOD,AQP4,AR,ARL4A,ATM,ATP6V0A1,BAMBI,BCAP31,BMP1,BMP2,BMP4,BMP7,BTF3,CA3,CACNA1G,CALM1 (includes others),CAPN1,CAPNS1,CAPZB,CD4,CDH1,CDH11,CDH2,CDK7,CDKN1A,CDX1,CER1,CIDEC,CLDN5,COL1A1 (includes EG:1277),COL2A1,COL4A1,COL4A2,COL4A5,COL4A6,CSN2,CTGF,CTNNA2,CTNNB1,CTSZ,CXCL9,CYB5A,CYB5R3,CYP11A1,CY…
SPDEF	transcription regulator	-3.497	0.000244	1.733	41	APC,BIRC3,CDH11,CDH2,CDKN1A,CLDN7,COL13A1,COL16A1,COL1A1 (includes EG:1277),COL4A1,COL4A2,COL4A5,COL4A6,COL5A2,COL6A2,COL6A3,CTGF,CYFIP1,DKK3,EGFR,HIF1A,IL8,ITGA3,ITGA5,ITGA6,LAMB2,LASP1,LEF1,PTPRF,SCGB1A1,SDC2,SERPINB5,SERPINE1,SMAD2,SMAD4,SNAI2,SQSTM1,TGFB1,TNC (includes EG:116640),VIM,ZEB1
SMAD4	transcription regulator	2.489	0.000248	1.214	89	ANGPT1,ANGPT2,APOA1,APOB,BGN,BMP2,BMP4,BMP7,CAB39,CCL13,CCL2,CDC42EP3,CDH1,CDK17,CDKN1A,CDKN1B,CELF2,COL1A2,COL7A1,CTGF,CYP17A1,EGFR,ENG,ERBB2,ERCC5,FOS,FOXP3,FST,GADD45A,GJA1,HEBP1,HHEX,HMGA2,HMOX1,ID1,IFNG (includes EG:15978),IL12B,IL17A,IRAK3,ITGA6,ITGB1,ITGB5,ITGB7,JAG1,JAM2,LEF1,LEMD3,MAPK7,MMP1 (includes EG:300339),MSX2,MTOR,MYC,NUP153,PAK3,PDGFB,PDGFRB,POR,PRODH,PTEN,PTHLH,RGCC,RNF220,SCD,…
MEF2C	transcription regulator	2.334	0.00064	3.675	37	ACTA1,ACTC1,CACNA1C,CALR,CKB,CKM,COL1A1 (includes EG:1277),COL1A2,COL2A1,COL3A1,DES,GJA1,GNRH1,IBSP,JUN,KCNA5,MEF2A,MEF2C,MYH1,MYH7,MYOT,MYOZ2,NPPA,PLN,POSTN,PPARA,PPARGC1A,PTH1R,RUNX2,RYR2,S100A4,SFRP2,SLC2A4,SP7,THEM5,TNNC1,VIM
CTGF	growth factor	2.864	0.00156	1.32	44	ABCF1,ADAMTS1,BCL2A1,BCL2L11,BIRC2,CFLAR,COL1A1 (includes EG:1277),COL4A2,COL8A1,CTNNB1,CYP17A1,DAD1 (includes EG:13135),DCN,FLNB,FN1 (includes EG:100005469),HES1 (includes EG:15205),HSD17B7,IGF1,ILK,ITGA1,LIMS1,LOX,MBNL2,MMP1 (includes EG:300339),MMP14,MMP2,MMP3,MMP9,MYC,P4HA1,PDE7A,PDGFB,PI4K2B,PTGFR,PTH1R,RAB18,SDPR,SERPINE1,SFRP4,SOX4,TGFB1,TIMP1,VEGFA,WNK1
FBN1	other	-2.913	0.00209	1.591	14	COL1A2,COL3A1,COL4A2,COL6A3,CTGF,CYR61,FBN1,INHBA,LTBP1,MMP1 (includes EG:300339),MMP2,MMP3,MMP9,SERPINE1
COMMD1	transporter	3.208	0.0045	-1.949	14	ALDOA,ATP7A,BNIP3,DDIT4,EGLN1,EGLN3,GRHPR,HK2,KRT19 (includes EG:16669),PFKFB3,PFKP,TF,TFRC,VEGFA
NFATC2	transcription regulator	-2.547	0.00477	-2.278	71	ABCA1,ACPP,ATM,BBX,CASP3,CCNF,CDK4,CDKN1A,CFLAR,COL2A1,CRYAB,CSF2,CTLA4,CXCL10,DGKA,E2F5,EDN1,ENPP2,FAS,FGL2,FOXP3,GATA3,GDF5,HDAC1,ICOS,IFNG (includes EG:15978),IL12RB2,IL15 (includes EG:16168),IL17A,IL18 (includes EG:16173),IL22,IL4 (includes EG:16189),IL5,INHBA,IRF1 (includes EG:16362),IRF7,JARID2,LMO4,MX1,MYC,NFATC1,NFKBIZ,NMI,NOX4,NR4A1,PDZD2,PLA2G2A,PLD1,PLK2,PML,PPARG,PTGS2,RAB10,REL,RGS1,…
CCL21	cytokine	-2.177	0.00586	1.882	10	CCL2,CSF2,CXCL10,CXCL9,IFNG (includes EG:15978),IL4 (includes EG:16189),IL5,IL8,P2RX4 (includes EG:18438),TGFB1
MBD4	enzyme	-2	0.00864	-1.618	5	ABCB1,MLH1,MSH2,MSH6,PMS2
SLC29A1	transporter	-2.891	0.0267	1.855	12	AQP3,BAX,CCNG1,CDKN1A,FAS,GADD45A,ITGA5,ITGB1,RRM2B,SESN1,TP53I3,TP53INP1
MEF2A	transcription regulator	2.376	0.0419	2.12	13	ACTA1,ACTC1,CKM,EDN1,FOS,JUN,MEF2A,MYOCD,NPPA,NR4A1,PPARGC1A,SLC2A4,TNNC1
MYOCD	transcription regulator	2.084	0.0491	3.124	22	ACTA1,ACTA2,CACNA1C,CACNA1D,CALD1,CDKN1A,COL2A1,FOS,GJA5,GJC1,HAND1,HAND2,KCNJ3,KCNMB1,LPP,MEF2C,MYH11,MYH7,MYLK (includes EG:107589),MYLPF,NPPA,VCAN

## Sheet: Sheet2
Supplementary Table 4. SDEG Regulators and their effect on Cellular functions based on z-score
Regulator	Molecule Type	z-score	Fold Change	p-value	Number of RegulatedMolecules
2 weeks
SPDEF	transcription regulator	-4.575	1.626	5.55e-05	44
SLC29A1	transporter	-2.331	1.965	0.0408	12
CCL21	cytokine	-2.177	3.153	0.0363	9
PRKG1	kinase	-2.164	-2.796	0.00241	16
FBN1	other	-2.087	2.124	0.000804	15
PPARGC1A	transcription regulator	-2.077	1.539	0.00567	76
XBP1	transcription regulator	-2.04	-1.791	3.28e-10	120
CACNA1C	ion channel	-2	2.511	0.0112	5
SEL1L	other	2	-2.835	0.0208	6
CTGF	growth factor	2.005	1.364	0.00258	45
ACOX1	enzyme	2.012	1.371	0.000121	80
HIF1A	transcription regulator	2.024	2.432	0.000953	146
ERBB3	kinase	2.075	-2.061	0.0211	43
SIRT1	transcription regulator	2.119	1.784	0.0201	50
ITGB1	transmembrane receptor	2.125	3.423	0.00395	41
ANGPT2	growth factor	2.132	-1.925	1.52e-05	68
ADIPOQ	other	2.16	3.076	0.00574	64
SMARCB1	transcription regulator	2.165	-2.165	0.0203	78
TFAP2A	transcription regulator	2.176	3.353	0.0012	49
LDLR	transporter	2.176	-1.519	0.00359	45
PTPN11	phosphatase	2.198	1.704	0.00668	32
EDNRB	G-protein coupled receptor	2.211	2.787	0.0546	6
CYB5R4	enzyme	2.219	-2.116	0.0445	5
VIM	other	2.224	1.418	0.0208	6
MEF2D	transcription regulator	2.271	1.958	0.00492	16
EP400	other	2.503	3.446	0.0357	21
MEF2C	transcription regulator	2.529	2.922	0.000132	40
CD44	enzyme	2.554	1.186	7.58e-05	65
HLF	transcription regulator	2.646	3.63	0.00196	9
COMMD1	transporter	2.688	-1.973	0.00782	14
ETS1	transcription regulator	2.753	1.516	0.00029	106
TCF4	transcription regulator	2.796	-1.712	0.0152	27
EDNRA	transmembrane receptor	2.828	1.886	0.00684	9
EDN1	cytokine	2.924	4.245	5.63e-08	105
HDAC6	transcription regulator	3.436	-3.226	0.0167	19
4 weeks
PPARG	ligand-dependent nuclear receptor	-2.205	4.76e-10	-1.457	148
KRAS	enzyme	-2.009	1.16e-06	-1.47	115
SPDEF	transcription regulator	-3.698	3.23e-06	-1.329	36
MYB	transcription regulator	2.394	1.51e-05	-2.326	38
GATA2	transcription regulator	2.655	0.000217	2.2	32
MMP9	peptidase	-2.423	0.000327	-1.623	25
CCL13	cytokine	2.83	0.000444	-1.244	28
CACNA1C	ion channel	-2	0.00131	2.095	5
EDNRA	transmembrane receptor	2.646	0.0018	3.317	8
ADM	other	-2.851	0.00186	-1.575	20
HEY1	transcription regulator	-2.055	0.00492	1.968	10
TRIM24	transcription regulator	-3.212	0.00641	1.17	38
MEF2A	transcription regulator	2.754	0.0157	1.525	11
ATF3	transcription regulator	-2.234	0.016	-1.648	22
STAT1	transcription regulator	2.293	0.034	1.523	77
NCAM1	other	-2.2	0.0379	1.46	8
TASP1	peptidase	2.187	0.0451	1.556	6
STX2	transporter	2	0.0462	1.283	4
EIF4E	translation regulator	-2.211	0.0509	-1.146	43
8 weeks
TGFB1	growth factor	2.698	5.57e-22	1.225	513
CD44	enzyme	2.108	7.38e-09	-1.287	55
PPARG	ligand-dependent nuclear receptor	-2.085	8.14e-09	-1.573	136
RET	kinase	-2.926	1.08e-07	-1.502	49
INSR	kinase	-2.14	6.13e-07	-2.429	120
ITGAV	ion channel	2.467	6.01e-06	-1.354	20
WNT3A	other	2.749	2.05e-05	-1.581	61
PRKCA	kinase	-3.353	3.83e-05	1.526	48
DDR1	kinase	-2.287	0.000108	-2.441	10
HSP90B1	other	2.154	0.000535	-1.11	11
MMP9	peptidase	-2.504	0.000788	-1.925	23
EDNRA	transmembrane receptor	2.121	0.00105	2.523	8
MYB	transcription regulator	2.589	0.00364	-2.326	13
GATA2	transcription regulator	3.157	0.00416	2.126	27
SPARC	other	2.764	0.00664	1.309	9
CCL13	cytokine	2.173	0.0101	-1.355	23
HEY1	transcription regulator	-2.397	0.0111	1.994	9
HLX	transcription regulator	2.804	0.0174	1.915	9
MEF2A	transcription regulator	2.58	0.0264	1.522	10
TASP1	peptidase	2.2	0.0318	1.625	6
STX2	transporter	2	0.0355	1.403	4
12 weeks
HNF4A	transcription regulator	-2.381	3.47e-35	3.238	1012
TGFB1	growth factor	2.06	1.82e-13	2.739	691
XBP1	transcription regulator	-3.152	1.08e-08	-1.633	112
TNF	cytokine	-2.126	2.75e-08	-1.334	659
INSR	kinase	-3.253	3e-06	11.56	167
EDN1	cytokine	2.714	3.59e-06	2.767	96
IGF1R	transmembrane receptor	-2.156	5.6e-06	2.533	107
ANGPT2	growth factor	2.085	1.08e-05	-1.49	66
CTNNB1	transcription regulator	2.039	2.52e-05	-2.07	231
SPDEF	transcription regulator	-3.497	0.000244	1.733	41
SMAD4	transcription regulator	2.489	0.000248	1.214	89
MEF2C	transcription regulator	2.334	0.00064	3.675	37
CTGF	growth factor	2.864	0.00156	1.32	44
FBN1	other	-2.913	0.00209	1.591	14
COMMD1	transporter	3.208	0.0045	-1.949	14
NFATC2	transcription regulator	-2.547	0.00477	-2.278	71
CCL21	cytokine	-2.177	0.00586	1.882	10
MBD4	enzyme	-2	0.00864	-1.618	5
SLC29A1	transporter	-2.891	0.0267	1.855	12
MEF2A	transcription regulator	2.376	0.0419	2.12	13
MYOCD	transcription regulator	2.084	0.0491	3.124	22
