# Supplementary material for: Molecular immunologic correlates of spontaneous latency in a rabbit model of pulmonary tuberculosis
Source: Cell Commun Signal. 2013 Feb 28;11:16. doi: 10.1186/1478-811X-11-16 (PMC3598925; doi:10.1186/1478-811X-11-16)
Supplement: Additional file 5: Table S5 — Validation of microarray gene expression results by quantitative real time PCR (qPCR). Seventeen genes were randomly chosen from the microarray data (MA) corresponding to 2, 4, 8 and 12 weeks post-infection and their expression levels were measured by qPCR method. The qPCR values shown are median and standard error (se) from 3 biological replicate samples at each time point. Expression level of each gene in every sample was calibrated against house-keeping, GAPDH levels. Positive values indicate up-regulation and negative value represents down-regulation. [file 1478-811X-11-16-S5.xls]

## Sheet: Sheet1
Supplementary Table 5. qRT-PCR validation of rabbit microarray gene expression data
	2wk			4wk			8wk			12wk
Gene	MA	qPCR	se	MA	qPCR	se	MA	qPCR	se	MA	qPCR	se
CRP	1.77	1.42	0.39	-1.36	-1.6	0.41	-1.12	-2.08	0.3	1.25	1.68	0.59
MIP1	-1.25	-1.14	0.49	-1.37	-1.12	0.22	1.17	1.11	0.34	-4.8	-1.33	0.19
CAP18	2.44	9.31	0.94	3.57	1.66	0.26	1.9	1.98	0.58	-1.7	-5.65	0
MCP2	-2.1	-1.96	0.24	-2.1	-1.7	0.12	-1.8	-1.1	0.16	-3.11	-2.42	0.17
LOX1	-1.6	-1.32	0.64	-1.02	-2.06	0.28	-1.63	-1.82	0.24	-3.47	-1.2	0.31
MSR1	-2.86	-1.41	0.16	1.64	1.78	0.75	-1.2	-1.72	0.14	-9.94	-6.33	0.02
NOS2	1.13	2.3	0.87	-1.03	1.23	0.6	-1.04	-1.02	0.28	-1.05	-1.16	0.26
IFNG	1.56	1.34	0.34	1.89	1.68	0.63	1.43	1.39	0.73	1.14	1.39	0.57
CD28	-1.19	-1.5	0.22	1.68	1.42	0.44	1.23	1.08	0.5	1.27	1.11	0.45
IRF1	1.23	1.91	0.64	-1.11	-1.25	0.12	-1.06	-1.76	0.21	-2.08	-1.26	0.01
IL18	1	-1.04	0.49	-1.43	1.28	0.82	-1.38	-1.04	0.07	-1.38	-2.85	0.23
IL2	1	1.1	0.36	1.33	1.61	0.58	1.28	1.33	0.68	-1.2	-1.02	0.4
IL1R	-2.1	-1.84	0.31	-1.27	-1.04	0.43	-1.52	1.03	0.49	-2.55	-1.56	0.35
IL4	-1.55	-1.05	0.23	1.29	1.9	0.23	1.03	1.72	0.62	-2.33	-4.26	0.1
CD80	-1.57	-2.13	0.24	-1.48	-1.2	0.46	-1.43	-1.47	0.36	-1.73	1.03	0.41
CD86	-1.39	-2.28	0.31	1.25	1.05	0.63	1	-1.37	0.43	-1.42	-1	0.48
CTLA4	1.25	-1.29	0.59	1.52	2.01	1.22	1.41	1.15	0.69	3.7	2.19	1.01
MA-microarray
se-standard error
