# Supplementary material for: Molecular immunologic correlates of spontaneous latency in a rabbit model of pulmonary tuberculosis
Source: Cell Commun Signal. 2013 Feb 28;11:16. doi: 10.1186/1478-811X-11-16 (PMC3598925; doi:10.1186/1478-811X-11-16)
Supplement: Additional file 8: Table S6 — Description of oligonucleotide primers used in the quantitative real time PCR (qPCR) experiments. Gene sequence for primer design was obtained from public data base using the gene IDs provided in column 5. The amplicon size for the all the genes mentioned in the list were between 90 and 250 base pairs. [file 1478-811X-11-16-S8.xls]

## Sheet: Sheet1
Supplementary Table 6. List of rabbit gene primers used in the qRT-PCR experiments
Gene	Primer	Sequence (5'-3')	Description	Gene ID
IFNG	Forward	GGTCCAGCGTAAAGCAGTAA	Interferon, gamma	100008602
	Reverse	GAAACAGCGTCTGACTCCTT
CXCR3	Forward	CGCTTGTGAAGGAAGTCAAC	C-X-C-type receptor-3	2833
	Reverse	GGAAGATGGCATTACGGAAC
GMCSF	Forward	CAGTGTGGTCTGCACCATCT	Granulocyte macrophage colony stimulating	100328720
	Reverse	AATCGTTACTGCGGCTCAGG	factor
GAPDH	Forward	GGCGTGAACCACGAGAAGTA	Glyceraldehyde 3-phosphase	100009074
	Reverse	TCCACAATGCCGAAGTGGTC	dehydrogenase
CEBPB	Forward	CAGCGACGAGTACAAGATCC	CCAAT/enhancer binding protein, beta	100344453
	Reverse	AGCTGCTCCACCTTCTTCTG
STAT6	Forward	AACGCTGCCTCAGGAGCTAC	Signal transducer and activator of	100344264
	Reverse	CTGAAGCGGAGGAGGAAGGT	transcription 6
CCR3	Forward	GCACCTTACAACCTGGTTCT	Chemokine (C-C motif) receptor 3	100189557
	Reverse	TTCTCGCCTACGAAGGCATA
SOCS5	Forward	CTCCGACCTAGCGCAGAAGT	Ankyrin repeat and SOCS box containing 5	100302410
	Reverse	TCTCGAAGCCGGTCTTCCTC
IL4R	Forward	TTACCTGGCAGGACCAGTAT	Interleukin 4 receptor	100337721
	Reverse	GTCACGTTGACGCTGAAGAT
IL1R2	Forward	ACCAATACCTCAGCCACTCT	Interleukin 1 receptor, type II	7850
	Reverse	AAGGTGGTAGTTGGCATCTC
STAT4	Forward	CGTGGCCTTAACTCAGATCA	Signal transducer and activator of	100344146
	Reverse	CAAGCCATGTCCAGAAGGTA	transcription 4
TLR6	Forward	GTTCCTGGCAAGAGCATTGT	TOLL-like receptor 6	100353753
	Reverse	GCTCATAATGGCACCACTCA
GATA3	Forward	GGAAGGCATCCAGACCAGAA	GATA binding protein 3	100347169
	Reverse	GGTTGAACGAGCTGCTCTTG
JAK1	Forward	GGTGGAAGTGGTCTTCTATC	Janus kinase 1	100352594
	Reverse	GGTGCTCTCATCATACAAGG
NOX1	Forward	TGCTGGTCTCACAGGAGTTA	NADP(H)-oxidase	100008852
	Reverse	TCGGACAATTCCACCAACAC
NOS2	Forward	AGAGACGCACAGGCAGAGGT	Nitric oxide synthase 2, inducible	100009437
	Reverse	GCAGGCACACGCAATGATGG
CRP	Forward	GCCAGAGGCAAGCATTATTC	C-reactive protein	100009091
	Reverse	CGTGTACTTCACCACGTACT
IL1B	Forward	TGTTGTCTGGCACGTATGAG	Interleukin 1, beta	100008990
	Reverse	GCCACAGGTATCTTGTCGTT
RIG1	Forward	AGAGGAGTACCACGTCAATC	Regulation of Igh-1b	109906
	Reverse	TGCCACGTCCAGTCAATATG
CAP18	Forward	GATGCCTTCAACCAGCAGTC	Cationic antimicrobial protein	100009142
	Reverse	CTCCGTCTCCTTCACCGTAA
CD36	Forward	AGAGGTCCTTACACGTACAG	Cluster of difference 36	100008825
	Reverse	GTCATTCTCGGTTCCAACAG
MSR1	Forward	AGGCGTTCCAGGTCCAGTAG	Macrophage scavenger receptor 1	100009067
	Reverse	TCGGACAGTCGCAGAAGGAG
MCP1	Forward	TTCTGTGCCTGCTGCTCATA	Macrophage cationic peptide 1	100009115
	Reverse	GGACACTTGGTGCTGTTGAT
IL2	Forward	CCTCAACTCTTGCCACAATG	Interleukin 2	100302458
	Reverse	AATCCAGCAGTAGCTGATCC
IL18	Forward	ATGGCTGCTGAACCAGAAGA	Interleukin 18	100144338
	Reverse	TTGCTGTCCTTGGTCCATGA
TLR4	Forward	GCCATAGCTTCTTGCATGTC	TOLL-like receptor 4	100009497
	Reverse	TGTCTCCACAGCCACTAGTT
CD4	Forward	CAGCAAGTGAGCCTGGTGAT	Cluster of difference 4	100009152
	Reverse	TCCTGGTCCTCCAGCTTCAA
CD80	Forward	ATAAGATGCTCCGCCTCTGG	Cluster of difference 80	100009377
	Reverse	GTTCACTGCTGACGCTGTAG
CD86	Forward	AAGTACATTGGCCGCACAAG	Cluster of difference 86	100008999
	Reverse	CAAGCACTGACAGCTCAGAA
CD28	Forward	GGAGGTCTGTGTCGTGAATG	Cluster of difference 28	100008998
	Reverse	CCGTTGCTCTTCTCGTTGTC
IRF1	Forward	CTCCAGCACTGTCACCACAT	Interferon regulatory factor 1	100328724
	Reverse	GGCTGCTCCAAGAGCTTCAT
IL13	Forward	TCATCGAGGAGCTGGTCAAC	Interleukin 13	147683
	Reverse	AGCCTTGTCTGTGCAGAGTC
IL5	Forward	GAGGCTGGCATTCATGTCTT	Interleukin 5	LOC100358075
	Reverse	GCACTTCATCGCTGTGACTT
IL4	Forward	CCATGCACCAAGCTGATCAT	Interleukin 4	100302454
	Reverse	TCCTTGAAGCACCAAGACAC
CCL11	Forward	ACACCTTCAGCCTCCAACAT	Chemokine (C-C motif) ligand 11	601156
	Reverse	TTGCCACTGGTGATTCTCCT
PTPRC	Forward	AGCAGTAACGCTGACCTCAC	Protein tyrosine phosphatase, receptor, C	100358807
	Reverse	CCTCCAGGCACATCTGCAAT
IRF4	Forward	GTGCCCTGAACAAGAGCAAT	Interferon regulatory factor 4	601900
	Reverse	ATGGTCATCTGTGGGTCCTC
NFATC4	Forward	CGAGGATGAGGAGCTGGAAT	Nuclear factor of activated T-cells,	100347003
	Reverse	CATCTTCCGAGTCCGGTTCT	cytoplasmic, calcineurin-dependent 4
